# Supplementary material for: A scoping review of interaction dynamics in minimally verbal autistic individuals
Source: Front Psychol. 2024 Nov 13;15:1497800. doi: 10.3389/fpsyg.2024.1497800 (PMC11598442; doi:10.3389/fpsyg.2024.1497800)
Supplement: Supplementary file 1 [file Data_Sheet_1.XLSX]

## Sheet: Sheet1
Variable	Reporting objectives	Data: write in blank or highlight corresponding option	Notes
Date form completed	NA
Title	NA
Year	NA
Aim of the current study (purpose)	NA
METHODS
Study design	To determine the frequencies of different types of study designs	True experimental / RCT
		 Longitudinal observational
		 Single-subject
		Group observational
		Case study
Sample size of MV children	To calculate the overall number of participants included in review
Sample size breakdown in terms of gender	To determine frequencies of genders who participate in the research studies	Number of boys =
		Number of girls =
MV participant age range (years and months)	To determine range of ages assessed
Method used for language characterization or MV status	To determine methods for assessing MV status and definitions of MV status reported
Setting	To determine contexts in which interaction dynamics were measured	Home
		Preschool
		School
		Community
		Therapeutic
Interaction partner	To determine communication partner contexts in which interaction dynamics were measured
Dependent interaction variable term (paper's own words)	To describe interaction variables used across studies
Dependent interaction variable operational definition (paper's own words)	To characterize interaction variables used across studies and how they're measured
Measurement method	To characterize approaches for measuring interaction variables	Observational coding
		Automated
		Physiological
		Neurological
RESULTS
Description of dependent variable outcome
IF comparison to other cohort group, describe differences
IF intervention outcome, describe change
IF comparison to previous timepoint, describe change
IF association with other predictor variables, describe association
